# Supplementary material for: Epidemiological Characteristics of Dengue Infection in Bangladesh: A Systematic Review
Source: Int J Environ Res Public Health. 2026 Feb 13;23(2):235. doi: 10.3390/ijerph23020235 (PMC12940295; doi:10.3390/ijerph23020235)
Supplement: Supplementary file 1 [file ijerph-23-00235-s001.zip]

Archive with 1 entries (1 files):
- ijerph-3962138-supplementary.pdf
